# Supplementary material for: Genome-Wide Characterization of Citrus NBS-LRR Genes and Integrative Analysis of a Candidate Gene Associated with Alternaria Brown Spot-Related QTL
Source: Plants (Basel). 2026 Apr 13;15(8):1191. doi: 10.3390/plants15081191 (PMC13119830; doi:10.3390/plants15081191)
Supplement: Supplementary file 1 [file plants-15-01191-s001.zip]

Archive with 2 entries (2 files):
- Table S1 & S2.xlsx
- Table S3.xlsx
