# Supplementary material for: Genome-Wide Characterization of Citrus NBS-LRR Genes and Integrative Analysis of a Candidate Gene Associated with Alternaria Brown Spot-Related QTL
Source: Plants (Basel). 2026 Apr 13;15(8):1191. doi: 10.3390/plants15081191 (PMC13119830; doi:10.3390/plants15081191)
Supplement: Supplementary file 1 [file plants-15-01191-s001.zip › Table S1 & S2.xlsx]

## Sheet: TableS1
ID	Subfamily	Gene length	No. of Intron	cDNA length	Length of protein (aa)	MW(Da)	Subcellular localization prediction	Chromosome	Position
Ponkan_scaffold100_0000020.1	TNL	6250	4	4229	1292	145587	cyto	HiC_scaffold_100	5316-11565
Ponkan_scaffold102_0000010.1	TNL	6166	5	4264	1303	147015	nucl	HiC_scaffold_102	13112-19277
Ponkan_scaffold190_0000020.1	NL	2911	1	2838	945	107960	cyto	HiC_scaffold_190	2702-5612
Ponkan_scaffold192_0000010.1	NL	2436	0	2436	811	92316.6	nucl	HiC_scaffold_192	9289-11724
Ponkan_scaffold216_0000530.1	TNL	7195	4	4522	1250	141188	nucl	HiC_scaffold_216	806985-814179
Ponkan1g0000700.1	NL	3039	1	2919	972	111766	nucl	chr1	703248-706286
Ponkan1g0000710.1	NL	2913	0	2913	970	111864	cyto	chr1	728689-731601
Ponkan1g0000720.1	NL	11080	1	3715	992	112859	nucl /cyto	chr1	736877-747956
Ponkan1g0000780.1	NL	2865	0	2865	954	109888	nucl	chr1	755875-758739
Ponkan1g0000930.1	NL	2838	0	2838	945	108697	nucl	chr1	971517-974354
Ponkan1g0001570.1	NL	2379	0	2379	792	91416.6	cyto	chr1	1679445-1681823
Ponkan1g0002480.1	CNL	2532	0	2532	843	97151.6	nucl	chr1	2734727-2737258
Ponkan1g0004430.1	NL	5235	0	5235	1504	171411	nucl	chr1	5133396-5138630
Ponkan1g0004940.1	NL	6875	0	5489	960	110342	cyto	chr1	5919091-5925965
Ponkan1g0005020.1	NL	184053	0	4077	974	111457	chlo	chr1	6022601-6206653
Ponkan1g0005820.1	NL	3475	2	3249	1082	122672	nucl	chr1	7488156-7491630
Ponkan1g0009410.1	NL	2667	0	2667	888	101345	nucl	chr1	15913967-15916633
Ponkan1g0009430.1	NL	1305	0	1305	434	49481.2	chlo	chr1	15931296-15932600
Ponkan1g0009800.1	NL	4277	2	3018	1005	115439	chlo	chr1	16494357-16498633
Ponkan1g0010120.1	NL	2673	0	2673	890	102248	nucl	chr1	16942357-16945029
Ponkan1g0010160.1	NL	25234	0	2682	893	102314	nucl	chr1	17049934-17052615
Ponkan1g0010170.1	NL	8700	0	2754	427	48534.5	nucl	chr1	17055880-17058633
Ponkan1g0010940.1	NL	2799	0	2799	932	107052	cyto	chr1	18063337-18066135
Ponkan1g0010950.1	NL	3327	0	3327	929	106236	cyto	chr1	18089173-18092499
Ponkan1g0010970.1	NL	54547	1	2799	932	106884	nucl	chr1	18128770-18183316
Ponkan1g0010980.1	NL	35647	0	3122	934	107251	nucl /cyto_nucl	chr1	18147670-18150791
Ponkan1g0011000.1	NL	3107	0	3107	926	105852	cyto	chr1	18249296-18252402
Ponkan1g0011010.1	NL	2790	0	2790	929	106025	nucl	chr1	18295736-18298525
Ponkan1g0011890.1	NL	3202	0	3202	896	101416	extr	chr1	19385999-19389200
Ponkan1g0011920.1	NL	3268	0	3093	895	100862	cyto	chr1	19403863-19407130
Ponkan1g0012020.1	NL	7268	2	6219	1322	149612	nucl	chr1	19510931-19518198
Ponkan1g0012030.1	NL	3217	0	3098	472	54068.1	nucl /cyto_nucl	chr1	19557162-19560378
Ponkan1g0012480.1	NL	3649	0	3649	911	103748	extr	chr1	20545724-20549372
Ponkan1g0012490.1	NL	1866	0	1866	621	69882.3	chlo	chr1	20556763-20558628
Ponkan1g0012500.1	NL	2661	0	2661	886	100426	chlo	chr1	20561630-20564290
Ponkan1g0012510.1	NL	2948	0	2948	911	103257	chlo	chr1	20565378-20568325
Ponkan1g0012540.1	NL	2721	0	2721	906	102704	cyto	chr1	20580848-20583568
Ponkan1g0012550.1	NL	2715	0	2715	904	102680	cyto	chr1	20598727-20601441
Ponkan1g0012560.1	TNL	2917	0	2917	909	103881	cyto_nucl	chr1	20616675-20619591
Ponkan1g0012590.1	NL	2718	0	2718	905	102370	cyto	chr1	20651902-20654619
Ponkan1g0012620.1	NL	2718	0	2718	905	103104	cyto	chr1	20663370-20666087
Ponkan1g0012660.1	NL	2847	0	2847	903	102547	nucl	chr1	20699405-20702251
Ponkan1g0012700.1	NL	3752	0	3753	906	102690	nucl /cyto	chr1	20741057-20744809
Ponkan1g0012760.1	NL	2202	0	2202	733	82803.8	chlo /cyto	chr1	20772981-20775182
Ponkan1g0012770.1	NL	3067	0	3067	910	104004	cyto	chr1	20786255-20789321
Ponkan1g0012790.1	NL	3113	1	2733	910	104420	nucl /cyto	chr1	20798433-20801545
Ponkan1g0012820.1	NL	1806	0	1806	601	69009	cyto	chr1	20836659-20838464
Ponkan1g0012870.1	NL	4423	0	4423	904	102755	cyto	chr1	20858906-20863328
Ponkan1g0012900.1	NL	3435	2	2925	974	111553	cyto	chr1	20889078-20892512
Ponkan1g0012920.1	NL	2748	0	2748	915	103767	pero	chr1	20911512-20914259
Ponkan1g0012990.1	NL	2709	0	2709	902	101845	nucl /cyto	chr1	20956300-20959008
Ponkan1g0013030.1	NL	2858	0	2858	901	102486	chlo /cyto	chr1	20975800-20978657
Ponkan1g0013110.1	NL	2873	0	2873	906	102725	cyto	chr1	21053766-21056638
Ponkan1g0013130.1	NL	5635	0	3997	904	103175	cyto	chr1	21085533-21091167
Ponkan1g0013200.1	NL	30761	0	2941	909	103623	cyto	chr1	21120153-21123093
Ponkan1g0013210.1	NL	2976	0	2976	907	103291	nucl /cyto	chr1	21127945-21130920
Ponkan1g0013550.1	NL	1530	0	1530	509	58200.4	cyto	chr1	21691982-21693511
Ponkan1g0013560.1	NL	2798	0	2798	889	101856	nucl	chr1	21756384-21759181
Ponkan1g0013570.1	NL	2616	0	2616	871	99485.6	nucl	chr1	21776641-21779256
Ponkan1g0013580.1	NL	2700	0	2700	899	102614	nucl	chr1	21782074-21784773
Ponkan1g0013670.1	NL	3304	0	3304	890	101284	nucl	chr1	21926185-21929488
Ponkan1g0013830.1	NL	2655	0	2655	884	100403	chlo	chr1	22167073-22169727
Ponkan1g0013860.1	NL	2736	0	2736	911	103113	chlo /extr	chr1	22198643-22201378
Ponkan1g0013920.1	NL	2721	0	1296	429	49306.7	cyto	chr1	22232604-22233899
Ponkan1g0013930.1	NL	2712	0	2712	903	102754	cyto	chr1	22264180-22266891
Ponkan1g0013940.1	NL	2724	0	2724	907	103650	cyto	chr1	22274961-22277684
Ponkan1g0013950.1	NL	400442	1	2724	907	104125	cyto	chr1	22274961-22675402
Ponkan1g0013960.1	NL	2712	0	2712	903	103251	cyto	chr1	22301470-22304181
Ponkan1g0013980.1	NL	2595	0	2595	864	98125.8	cyto	chr1	22366647-22369241
Ponkan1g0013990.1	NL	5229	0	3171	848	97327.8	nucl	chr1	22387360-22392589
Ponkan1g0014010.1	NL	2715	0	2715	904	102713	chlo	chr1	22496023-22498737
Ponkan1g0014050.1	NL	2946	1	2827	904	102871	chlo	chr1	22540180-22543125
Ponkan1g0014080.1	NL	2721	0	2721	906	102631	nucl /cyto	chr1	22616817-22619537
Ponkan1g0014090.1	NL	36676	1	3009	868	98501.2	cyto	chr1	22633031-22653428
Ponkan1g0014830.1	NL	37374	0	3227	899	102544	nucl	chr1	23390928-23394154
Ponkan1g0014840.1	NL	2657	0	2658	885	101290	nucl	chr1	23361991-23364648
Ponkan1g0014910.1	NL	3253	0	3253	896	103067	nucl	chr1	23460440-23463692
Ponkan1g0014930.1	NL	8367	1	2694	897	102716	extr	chr1	23477571-23485937
Ponkan1g0015120.1	NL	2732	0	2732	881	101001	chlo /cyto	chr1	23614672-23617403
Ponkan1g0015260.1	NL	2388	0	2388	795	91050.2	vacu	chr1	23731180-23733567
Ponkan1g0015270.1	NL	44241	0	2913	873	100549	cyto	chr1	23749329-23752241
Ponkan1g0015280.1	NL	2958	0	2958	880	100963	nucl /cyto	chr1	23777886-23780843
Ponkan1g0015290.1	NL	2762	0	2762	890	101607	cyto	chr1	23808146-23810907
Ponkan1g0015310.1	NL	2697	0	2697	898	102252	nucl	chr1	23836886-23839582
Ponkan1g0015320.1	NL	2694	0	2694	897	101788	cyto	chr1	23840999-23843692
Ponkan1g0015340.1	NL	2031	0	2031	676	76284.5	mito	chr1	23853150-23855180
Ponkan1g0015350.1	NL	2697	0	2694	834	94607.5	mito	chr1	23862869-23865562
Ponkan1g0015850.1	NL	2658	0	2658	885	99885.8	nucl	chr1	24448693-24451350
Ponkan1g0015890.1	NL	2664	3	2370	789	89776.9	nucl	chr1	24506579-24509242
Ponkan1g0016770.1	TNL	4875	5	3570	1189	134325	cyto	chr1	25563403-25568277
Ponkan1g0017460.1	NL	4923	0	3577	892	102719	nucl	chr1	26124523-26129445
Ponkan1g0018750.1	NL	4741	0	4315	939	108182	cyto	chr1	27110602-27115342
Ponkan1g0018770.1	NL	2865	0	2865	954	108452	nucl /cyto	chr1	27128048-27130912
Ponkan1g0018800.1	NL	3589	1	3468	1155	131728	cyto	chr1	27168546-27172134
Ponkan1g0018860.1	NL	3906	0	3422	961	109331	nucl	chr1	27267461-27271366
Ponkan1g0018870.1	NL	4177	1	3805	1109	125738	nucl	chr1	27302632-27306808
Ponkan1g0018920.1	NL	3207	2	3003	1000	113612	cyto	chr1	27348953-27352159
Ponkan1g0020220.1	NL	2952	0	2952	983	112273	nucl	chr1	28278088-28281039
Ponkan1g0020230.1	NL	4138	0	3611	985	111510	cyto	chr1	28290223-28294360
Ponkan1g0020490.1	NL	2703	0	2703	900	101867	cyto	chr1	28500861-28503563
Ponkan1g0024800.1	RNL	3926	4	2915	814	92674.4	cyto	chr1	31879027-31882952
Ponkan1g0026390.1	CNL	3579	0	2959	849	97165.7	nucl	chr1	33057874-33061452
Ponkan2g0003670.1	CNL	2820	0	2820	939	106828	cyto	chr2	4153458-4156277
Ponkan2g0003950.1	CNL	3120	0	3120	927	107086	nucl /cyto	chr2	4382078-4385197
Ponkan2g0003960.1	CNL	4872	0	4872	880	101928	nucl	chr2	4386406-4391277
Ponkan2g0003970.1	CNL	3336	2	2631	876	101253	nucl	chr2	4393627-4396962
Ponkan2g0004520.1	TNL	4232	4	3156	1051	118806	nucl	chr2	4901354-4905585
Ponkan2g0018700.1	NL	20680	1	3938	1153	129761	nucl	chr2	23766620-23787299
Ponkan2g0018720.1	NL	3602	1	3462	1153	129383	nucl	chr2	23783124-23786725
Ponkan2g0018760.1	NL	24739	1	4072	1155	129521	nucl	chr2	23814429-23818879
Ponkan3g0004160.1	RNL	2931	4	2490	829	94008.4	nucl	chr3	2877584-2880514
Ponkan3g0011600.1	NL	3805	0	3805	1167	132164	nucl	chr3	8315978-8319782
Ponkan3g0013010.1	NL	16688	13	9891	3057	349399	nucl	chr3	9364650-9381337
Ponkan3g0013020.1	NL	5599	2	5159	1253	142257	cyto	chr3	9391333-9396925
Ponkan3g0014810.1	NL	2880	0	2880	959	110004	nucl	chr3	10694815-10697694
Ponkan3g0014830.1	NL	42302	1	2868	955	109618	cyto	chr3	10750905-10793206
Ponkan3g0014840.1	NL	2721	0	2721	906	103733	nucl	chr3	10785941-10788661
Ponkan3g0014880.1	NL	2871	0	2871	956	108818	nucl	chr3	10858919-10861789
Ponkan3g0014890.1	NL	2907	0	2907	968	110744	nucl	chr3	10885716-10888622
Ponkan3g0014960.1	NL	28770	1	2904	956	109532	cyto	chr3	11044833-11073602
Ponkan3g0014970.1	NL	3372	0	3150	868	99231.7	cyto	chr3	11084128-11087499
Ponkan3g0015010.1	NL	4241	4	3678	1225	139773	chlo_mito	chr3	11189777-11194017
Ponkan3g0015070.1	NL	82529	0	3113	959	109882	cyto	chr3	11321718-11324985
Ponkan3g0015110.1	NL	3724	0	3466	953	109211	nucl	chr3	11542091-11545814
Ponkan3g0015120.1	NL	81872	1	2907	968	111010	nucl	chr3	11590746-11672617
Ponkan3g0015140.1	NL	24943	1	2913	970	111020	nucl	chr3	11669711-11694653
Ponkan3g0015160.1	NL	2904	0	2904	967	110300	nucl	chr3	11691750-11694653
Ponkan3g0015200.1	NL	76402	2	2904	967	111092	nucl	chr3	11769328-11845729
Ponkan3g0015210.1	NL	13695	1	2910	969	111660	cyto	chr3	11812434-11826128
Ponkan3g0015240.1	NL	70368	1	2901	966	110196	cyto	chr3	11842859-11913226
Ponkan3g0015270.1	NL	3657	0	3445	967	110800	nucl	chr3	12035763-12039419
Ponkan3g0015290.1	NL	3968	0	3743	758	86248.8	nucl	chr3	12073641-12077608
Ponkan3g0015620.1	NL	3936	0	3687	968	110577	nucl	chr3	12256679-12260614
Ponkan3g0015700.1	NL	4836	3	4251	1416	161527	cyto	chr3	12412525-12417360
Ponkan3g0015740.1	NL	2424	0	2425	807	91797.4	E.R.	chr3	12531398-12533821
Ponkan3g0015770.1	NL	5841	3	4245	1414	160327	E.R._plas	chr3	12580907-12586747
Ponkan3g0015780.1	NL	5864	4	4176	1391	157986	E.R._plas	chr3	12616249-12622112
Ponkan3g0015810.1	NL	2175	0	2175	724	81529.8	nucl /cyto	chr3	12697227-12699401
Ponkan3g0016230.1	NL	5284	3	3666	1221	138805	nucl	chr3	13358720-13364003
Ponkan3g0016270.1	NL	5046	2	3654	1217	137962	cyto	chr3	13457362-13462407
Ponkan3g0016400.1	NL	72930	0	480	159	18040.6	cyto	chr3	13642968-13643447
Ponkan3g0016450.1	NL	4729	4	4167	1247	142584	nucl	chr3	13814356-13819084
Ponkan3g0016470.1	NL	5265	3	3660	1219	138638	nucl	chr3	13863267-13868391
Ponkan3g0017470.1	NL	8546	4	4072	1266	144406	nucl	chr3	15012626-15020806
Ponkan3g0017500.1	NL	8225	4	5989	1728	196115	plas	chr3	15038445-15046669
Ponkan3g0017510.1	NL	7311	3	5170	1715	194831	cyto	chr3	15076270-15083580
Ponkan3g0017550.1	NL	7427	4	5208	1735	196973	cyto	chr3	15177683-15185109
Ponkan3g0017580.1	NL	5286	3	3516	1171	133290	chlo	chr3	15253157-15258442
Ponkan3g0017630.1	NL	7063	4	3813	1270	145118	cyto	chr3	15372741-15379803
Ponkan3g0017720.1	NL	2373	0	2373	790	89327.2	cyto	chr3	15495214-15497586
Ponkan3g0017740.1	NL	7432	4	5468	1665	187496	chlo	chr3	15523052-15530483
Ponkan3g0017780.1	NL	5036	4	3495	1164	132148	chlo	chr3	15557850-15562780
Ponkan3g0017800.1	NL	7765	5	4884	1627	182861	plas	chr3	15597930-15605694
Ponkan3g0017830.1	NL	7240	4	5193	1730	196040	nucl	chr3	15656044-15663283
Ponkan3g0017840.1	NL	16449	0	2789	762	86435.9	plas	chr3	15708605-15711393
Ponkan3g0017870.1	NL	10940	5	4182	1393	159423	chlo	chr3	15767318-15776996
Ponkan3g0017910.1	NL	5413	5	3714	1237	140849	chlo	chr3	15810156-15815568
Ponkan3g0020080.1	NL	150995	7	4779	1592	181001	nucl	chr3	18388393-18539387
Ponkan3g0020140.1	NL	9301	7	5167	1606	182490	nucl	chr3	18557078-18566378
Ponkan3g0020160.1	NL	7276	7	4917	1638	187594	nucl	chr3	18582240-18589515
Ponkan3g0021930.1	NL	7992	6	5624	1626	185397	nucl	chr3	21199179-21207170
Ponkan3g0022020.1	NL	1218	0	1218	405	45993.9	E.R.	chr3	21273301-21274518
Ponkan3g0022060.1	NL	7192	7	4449	1482	168879	nucl	chr3	21335788-21342403
Ponkan3g0022070.1	NL	8277	8	5067	1688	193492	nucl	chr3	21366164-21374440
Ponkan3g0022090.1	NL	6394	7	4179	1392	158580	nucl /cyto	chr3	21425861-21432254
Ponkan3g0022110.1	NL	3725	3	3336	1111	126464	nucl	chr3	21445485-21449209
Ponkan3g0022150.1	NL	4544	3	3858	1285	145553	nucl	chr3	21618688-21623231
Ponkan3g0022160.1	NL	5509	5	4050	1349	154019	cyto	chr3	21634153-21639661
Ponkan3g0022260.1	NL	6842	6	4920	1639	186863	nucl	chr3	21745878-21752719
Ponkan3g0022310.1	NL	7065	7	4842	1613	184112	nucl	chr3	21899008-21906072
Ponkan3g0022340.1	NL	8164	8	4989	1662	189298	cyto	chr3	21987371-21995534
Ponkan3g0022350.1	NL	7477	7	4923	1640	187765	nucl	chr3	22045425-22052901
Ponkan3g0022360.1	NL	8279	7	5803	1654	188359	cyto	chr3	22092964-22101242
Ponkan3g0022370.1	NL	7075	7	4845	1614	184252	nucl	chr3	22138024-22145098
Ponkan3g0022390.1	NL	2088	0	2088	695	78454.1	nucl	chr3	22165325-22167412
Ponkan3g0022420.1	NL	7081	7	4791	1596	182342	nucl	chr3	22202509-22209589
Ponkan3g0022440.1	NL	6406	6	4437	1478	169073	nucl	chr3	22273990-22280395
Ponkan3g0022540.1	NL	7220	7	4899	1632	185308	nucl	chr3	22451727-22458946
Ponkan3g0023250.1	NL	5147	3	4239	1412	161324	nucl	chr3	23778409-23783555
Ponkan3g0023350.1	NL	5143	3	4248	1415	161730	chlo /cyto	chr3	23995325-24000467
Ponkan3g0023410.1	NL	6537	3	4918	1407	160610	E.R._plas	chr3	24030411-24036947
Ponkan3g0023450.1	NL	3768	0	3453	1150	131657	nucl	chr3	24062653-24066420
Ponkan3g0023460.1	NL	5999	3	4230	1409	161672	cyto	chr3	24087181-24093179
Ponkan3g0023490.1	NL	5101	3	4170	1389	159124	cyto	chr3	24148262-24153362
Ponkan3g0023570.1	NL	2868	0	2868	955	109162	cyto	chr3	24311288-24314155
Ponkan3g0023590.1	NL	5108	3	4239	1412	161408	nucl	chr3	24339466-24344573
Ponkan3g0023600.1	NL	1899	0	1899	632	72073.2	chlo	chr3	24379057-24380955
Ponkan3g0023620.1	NL	5176	3	4296	1431	163185	nucl	chr3	24456420-24461595
Ponkan3g0023670.1	NL	119985	3	4671	1409	162562	chlo	chr3	24569461-24689445
Ponkan3g0023690.1	NL	5857	3	4224	1407	160236	E.R._plas	chr3	24633165-24639021
Ponkan3g0023770.1	NL	2232	0	2232	743	84691	pero	chr3	24774029-24776260
Ponkan3g0023790.1	NL	5164	3	4236	1411	161390	chlo	chr3	24814668-24819831
Ponkan3g0023830.1	NL	3463	1	3186	1061	121120	E.R.	chr3	24857616-24861078
Ponkan3g0023850.1	NL	4762	2	3786	1261	144317	nucl	chr3	24870911-24875672
Ponkan3g0023870.1	NL	2208	0	2208	735	83663	E.R.	chr3	24930959-24933166
Ponkan3g0024290.1	NL	5101	0	5105	1458	164709	nucl	chr3	25574261-25579361
Ponkan3g0025370.1	NL	5450	0	3886	966	110561	nucl /E.R.	chr3	28025252-28030701
Ponkan3g0025390.1	NL	2436	0	2436	811	92246.1	nucl	chr3	28113097-28115532
Ponkan3g0025420.1	NL	8430	0	5207	983	111922	nucl	chr3	28202009-28210438
Ponkan3g0025430.1	NL	5542	0	4362	1031	118338	nucl	chr3	28225364-28230905
Ponkan3g0025510.1	NL	2595	0	2595	864	98646.1	nucl	chr3	28368098-28370692
Ponkan3g0026150.1	NL	4914	0	4914	1559	177382	chlo	chr3	30054447-30059360
Ponkan3g0026190.1	NL	4431	0	4431	1476	167786	nucl	chr3	30209887-30214317
Ponkan3g0026340.1	NL	5149	0	5149	1526	172375	nucl	chr3	30536433-30541581
Ponkan3g0026880.1	NL	4944	0	3658	966	110530	nucl /E.R.	chr3	31816688-31821631
Ponkan3g0026970.1	NL	123470	0	2991	996	114141	nucl	chr3	31909987-31912977
Ponkan3g0027120.1	NL	2813	0	2813	898	103007	nucl	chr3	32131387-32134199
Ponkan3g0027180.1	NL	3627	1	3132	1043	118978	nucl	chr3	32223625-32227251
Ponkan3g0027220.1	NL	3581	1	3138	1045	119556	nucl	chr3	32297107-32300687
Ponkan3g0027230.1	NL	104641	1	3096	1031	117822	nucl	chr3	32476313-32515514
Ponkan3g0027280.1	NL	8960	0	5773	1040	119596	nucl	chr3	32878650-32887609
Ponkan3g0029060.1	NL	2553	0	2553	850	97904.4	cyto	chr3	36212856-36215408
Ponkan3g0029140.1	NL	2553	0	2553	850	97525.6	cyto	chr3	36394747-36397299
Ponkan3g0029500.1	NL	2559	0	2559	852	98100.5	cyto	chr3	36978081-36980639
Ponkan3g0029560.1	NL	2544	0	2544	847	97912.3	cyto	chr3	37017273-37019816
Ponkan3g0029790.1	NL	3818	1	3703	1151	130511	nucl /cyto	chr3	37333058-37336875
Ponkan3g0030020.1	NL	5103	2	4398	1205	136253	cyto	chr3	37963474-37968576
Ponkan3g0030030.1	NL	7611	1	5682	1076	121447	nucl /cyto	chr3	37971677-37979287
Ponkan3g0030350.1	NL	5217	0	4170	962	109889	nucl	chr3	38480401-38485617
Ponkan3g0030480.1	NL	3250	1	3124	983	111802	nucl	chr3	38585562-38588811
Ponkan3g0030870.1	NL	3692	1	2919	972	111098	nucl	chr3	39127115-39130806
Ponkan3g0030900.1	NL	3689	1	2910	969	110372	nucl	chr3	39189915-39193603
Ponkan3g0031590.1	NL	3667	1	2922	973	110937	nucl	chr3	40170531-40174197
Ponkan3g0031600.1	NL	3256	1	2877	958	109319	cyto	chr3	40186301-40189556
Ponkan3g0031630.1	NL	3695	1	2916	971	111347	nucl	chr3	40207545-40211239
Ponkan3g0032140.1	NL	4938	0	4928	1521	171731	nucl	chr3	41012169-41017096
Ponkan3g0032340.1	NL	4407	1	4311	1436	162858	nucl	chr3	41313107-41317513
Ponkan3g0032670.1	NL	2913	0	2913	970	109959	cyto	chr3	41917412-41920324
Ponkan3g0032680.1	NL	4458	0	4458	1485	167781	nucl	chr3	42098862-42103319
Ponkan3g0032700.1	NL	4779	0	4779	1480	167060	nucl	chr3	42145517-42150295
Ponkan3g0032770.1	NL	4650	0	4650	1476	167191	nucl /cyto	chr3	42208805-42213454
Ponkan3g0032810.1	NL	4765	0	4765	1463	165011	nucl	chr3	42271618-42276382
Ponkan3g0033560.1	NL	4693	0	4693	1483	166963	nucl	chr3	43499958-43504650
Ponkan3g0033580.1	NL	4814	0	4814	1461	165657	nucl	chr3	43545890-43550703
Ponkan3g0033650.1	NL	4841	0	4841	1485	167129	nucl	chr3	43670767-43675607
Ponkan3g0033700.1	NL	4872	0	4872	1469	165397	plas	chr3	43752931-43757802
Ponkan3g0033740.1	NL	4056	0	4056	1351	152137	nucl	chr3	43867112-43871167
Ponkan3g0033790.1	NL	106659	0	5168	1485	167999	nucl	chr3	43986571-43991738
Ponkan3g0033850.1	NL	61397	1	4455	1484	168214	nucl	chr3	44205612-44267008
Ponkan3g0033900.1	NL	4650	0	4650	1473	166439	nucl	chr3	44367550-44372199
Ponkan3g0033960.1	NL	2162	0	2162	661	75402.5	nucl	chr3	44435203-44437364
Ponkan3g0034040.1	NL	4550	0	4550	1482	167532	nucl	chr3	44526730-44531279
Ponkan3g0034060.1	NL	4801	0	4801	1489	168697	nucl	chr3	44563820-44568620
Ponkan3g0034350.1	NL	4850	0	4850	1486	168138	nucl	chr3	44941291-44946140
Ponkan3g0034400.1	NL	48394	1	5372	1520	170883	nucl	chr3	45047230-45052721
Ponkan3g0034610.1	NL	4853	0	4853	1491	168178	nucl	chr3	45168246-45173098
Ponkan3g0034900.1	NL	34460	2	4377	1458	165278	nucl	chr3	45563046-45597505
Ponkan3g0034930.1	NL	5052	0	5052	1265	143221	nucl	chr3	45618656-45623707
Ponkan3g0035020.1	NL	4714	0	4714	1475	167465	nucl	chr3	45723802-45728515
Ponkan3g0035040.1	NL	5310	0	5310	1452	163556	nucl	chr3	45746275-45751584
Ponkan3g0035050.1	NL	4843	0	4843	1520	171876	nucl	chr3	45803137-45807979
Ponkan4g0006820.1	NL	7470	0	7238	1456	164225	nucl	chr4	4833011-4840480
Ponkan4g0007170.1	CNL	3615	0	3330	941	106274	cyto	chr4	5083239-5086853
Ponkan4g0007190.1	CNL	3583	0	3583	941	106751	cyto	chr4	5173171-5176753
Ponkan4g0009860.1	NL	5727	1	3995	1088	124205	cyto	chr4	7254688-7259969
Ponkan4g0009890.1	CNL	3742	0	3284	825	95466.4	cyto	chr4	7292878-7296619
Ponkan4g0009910.1	NL	6326	1	6256	1077	122717	cyto	chr4	7307824-7314249
Ponkan4g0011120.1	NL	3697	0	3697	998	112159	nucl	chr4	8527107-8530803
Ponkan4g0012970.1	NL	3945	0	3781	979	111587	cyto	chr4	11254337-11258281
Ponkan4g0013420.1	NL	8808	3	4669	1255	141935	nucl	chr4	11789750-11798557
Ponkan4g0013480.1	NL	2517	0	2517	838	94999.5	nucl	chr4	11851269-11853785
Ponkan4g0013520.1	NL	5321	2	4543	1324	151282	nucl	chr4	11909044-11914366
Ponkan4g0014140.1	NL	1782	0	1782	593	68202.8	cyto	chr4	12515811-12517592
Ponkan4g0014580.1	NL	4917	0	3368	1024	116194	nucl	chr4	13104901-13109817
Ponkan5g0000040.1	TNL	5082	4	3840	1279	145502	nucl	chr5	62110-67191
Ponkan5g0000150.1	TNL	4627	4	3812	1238	140478	nucl	chr5	233368-237994
Ponkan5g0000160.1	TNL	4042	3	3027	1008	115069	nucl	chr5	250493-254534
Ponkan5g0000490.1	NL	2427	0	2427	808	91334.6	nucl	chr5	727323-729749
Ponkan5g0000530.1	NL	26794	1	4218	1405	158717	chlo	chr5	787369-814162
Ponkan5g0000580.1	NL	180851	0	4287	1399	157853	nucl	chr5	851668-855954
Ponkan5g0000620.1	NL	4185	1	4101	1366	154408	chlo	chr5	1028334-1032518
Ponkan5g0000630.1	NL	2615	0	2615	778	87673.9	chlo	chr5	1045389-1048003
Ponkan5g0000980.1	TNL	3839	5	3207	1068	121347	nucl /cyto	chr5	1617978-1621816
Ponkan5g0000990.1	TNL	6679	5	4311	1279	145062	nucl /cyto	chr5	1622315-1628528
Ponkan5g0001040.1	TNL	4238	4	3750	1249	142068	nucl /cyto	chr5	1715625-1719862
Ponkan5g0001360.1	TNL	5132	3	3984	1260	142583	nucl	chr5	2020175-2025306
Ponkan5g0001390.1	NL	6863	3	3867	1288	146029	nucl	chr5	2053384-2060246
Ponkan5g0001400.1	TNL	74213	5	3457	1028	116093	nucl	chr5	2135247-2140915
Ponkan5g0001490.1	TNL	8222	4	3651	1216	137792	nucl	chr5	2189750-2197971
Ponkan5g0001570.1	TNL	4620	4	3812	1238	140420	nucl	chr5	2306435-2311054
Ponkan5g0001600.1	NL	2593	3	1926	641	73560.1	cyto	chr5	2339028-2341620
Ponkan5g0001640.1	TNL	5073	4	3837	1278	145468	nucl	chr5	2394546-2399618
Ponkan5g0001680.1	TNL	3710	3	2976	991	112901	nucl	chr5	2466078-2469787
Ponkan5g0001700.1	TNL	4763	3	3747	1248	142470	nucl	chr5	2481567-2486329
Ponkan5g0001730.1	NL	3680	3	3352	1000	113891	nucl	chr5	2538316-2541995
Ponkan5g0001760.1	TNL	5057	3	4097	998	114282	chlo	chr5	2556420-2561476
Ponkan5g0001930.1	NL	3247	0	3247	976	111538	nucl	chr5	2699456-2702702
Ponkan5g0002320.1	NL	11045	0	10386	1429	163357	cyto	chr5	3267502-3278546
Ponkan5g0002480.1	TNL	4183	0	3407	932	106348	nucl	chr5	3379227-3383409
Ponkan5g0002500.1	NL	5559	0	4503	1320	147767	cyto	chr5	3388700-3394258
Ponkan5g0002510.1	NL	3614	0	3479	1032	116444	nucl	chr5	3395213-3398826
Ponkan5g0002550.1	NL	7753	3	4157	1277	145881	nucl	chr5	3499704-3506839
Ponkan5g0002560.1	NL	7750	6	4617	1538	175029	chlo	chr5	3575726-3583475
Ponkan5g0002640.1	NL	7522	6	4620	1539	175506	chlo /cyto	chr5	3755089-3762610
Ponkan5g0003740.1	TNL	5666	3	4352	1307	147658	nucl	chr5	4763326-4768991
Ponkan5g0004190.1	NL	3621	0	3621	1206	136382	nucl	chr5	5261990-5265610
Ponkan5g0004740.1	TNL	4743	5	4173	1262	143687	chlo	chr5	5955681-5960423
Ponkan5g0004770.1	TNL	4463	5	3444	1147	129824	nucl /cyto	chr5	5987230-5991692
Ponkan5g0006400.1	NL	43018	2	5434	1085	122399	nucl	chr5	7834601-7840549
Ponkan5g0006420.1	NL	9130	3	5634	1388	157323	nucl	chr5	7917065-7926194
Ponkan5g0009420.1	NL	6527	0	6381	1447	163679	nucl /cyto	chr5	10164789-10171315
Ponkan5g0032210.1	CNL	2712	0	2712	903	103668	E.R.	chr5	27668459-27671170
Ponkan5g0033020.1	NL	5089	3	4087	927	105551	cyto	chr5	28714021-28719109
Ponkan5g0040320.1	TNL	6599	4	4293	1250	141950	nucl	chr5	42348495-42355093
Ponkan5g0040340.1	TNL	10671	5	3372	1123	127562	nucl	chr5	42403963-42414633
Ponkan5g0040380.1	TNL	5537	4	4056	1235	139898	nucl	chr5	42427310-42432846
Ponkan5g0041800.1	TNL	5470	5	3753	1250	142235	pero	chr5	45842925-45848394
Ponkan5g0042390.1	TNL	6405	5	4095	1101	123741	nucl	chr5	46982878-46989282
Ponkan5g0042570.1	TNL	4007	4	3573	1190	135071	plas	chr5	47129273-47133279
Ponkan5g0042830.1	TNL	5764	4	3345	1114	126798	nucl	chr5	47529462-47535225
Ponkan5g0042860.1	TNL	4347	4	3333	1110	127065	chlo	chr5	47617101-47621447
Ponkan5g0042870.1	TNL	7360	5	2526	817	92488.6	pero	chr5	47634127-47641308
Ponkan5g0042930.1	TNL	4296	4	3336	1111	127226	chlo	chr5	47697833-47702128
Ponkan5g0042950.1	TNL	10197	4	3493	1048	120055	nucl	chr5	47778485-47788681
Ponkan5g0042980.1	TNL	5217	5	3900	1299	146741	nucl	chr5	47806055-47811271
Ponkan5g0043290.1	TNL	6870	4	4534	1188	134576	nucl	chr5	48229166-48236035
Ponkan5g0043300.1	TNL	4896	6	3892	1146	129883	nucl	chr5	48263797-48268692
Ponkan5g0043310.1	TNL	4796	4	3618	1205	136375	nucl	chr5	48306193-48310988
Ponkan5g0043330.1	TNL	5336	5	4203	1316	148616	nucl	chr5	48433152-48438487
Ponkan5g0043340.1	TNL	4359	5	3573	1190	135135	nucl	chr5	48477341-48481699
Ponkan5g0043360.1	TNL	4531	4	3864	1287	145666	nucl	chr5	48499682-48504212
Ponkan5g0043370.1	TNL	4845	5	3696	1231	138586	nucl	chr5	48528680-48533524
Ponkan5g0043380.1	NL	4965	4	3963	1306	147337	cyto	chr5	48543504-48548468
Ponkan5g0043400.1	TNL	4786	4	3858	1285	146890	nucl	chr5	48572601-48577386
Ponkan5g0043460.1	TNL	6188	5	4300	1348	152502	nucl	chr5	48643614-48649801
Ponkan5g0043480.1	TNL	5675	4	4144	1242	141460	nucl /mito	chr5	48708532-48714206
Ponkan5g0043510.1	TNL	4465	4	3468	1155	131362	nucl	chr5	48805782-48810246
Ponkan5g0043660.1	NL	3382	3	2928	975	110525	nucl	chr5	49215335-49218716
Ponkan5g0043730.1	TNL	5518	4	4518	1292	145635	cyto	chr5	49300203-49305720
Ponkan5g0043780.1	TNL	5901	5	3930	1296	145953	nucl	chr5	49370579-49376479
Ponkan5g0043800.1	TNL	5308	5	4131	1376	154696	nucl	chr5	49396765-49402072
Ponkan5g0043920.1	TNL	4613	4	3870	1289	146366	nucl	chr5	49634490-49639102
Ponkan5g0043950.1	TNL	4534	4	3861	1286	145785	nucl	chr5	49667995-49672528
Ponkan5g0043970.1	TNL	4873	5	3684	1227	138709	nucl	chr5	49738008-49742880
Ponkan5g0043980.1	TNL	4789	4	3864	1287	146988	cyto	chr5	49771982-49776770
Ponkan5g0044000.1	TNL	4764	6	3210	1069	120782	nucl	chr5	49804812-49809575
Ponkan5g0044040.1	TNL	4760	6	3117	1038	117293	nucl	chr5	49869270-49874029
Ponkan5g0044130.1	TNL	4517	5	3030	1009	114352	nucl	chr5	49950141-49953974
Ponkan5g0044200.1	TNL	4570	4	3729	1242	141972	chlo	chr5	49986103-49990672
Ponkan5g0044300.1	TNL	4456	4	3456	1151	131127	nucl	chr5	50103376-50107831
Ponkan5g0044410.1	TNL	4262	3	1902	633	72042.6	nucl	chr5	50263657-50267918
Ponkan5g0044490.1	TNL	4080	4	3129	1042	117774	nucl /cyto	chr5	50406803-50410882
Ponkan5g0044500.1	TNL	4155	4	3066	1021	117665	nucl	chr5	50423388-50427542
Ponkan5g0044550.1	TNL	4258	5	3201	1066	121499	chlo	chr5	50527855-50532112
Ponkan5g0044650.1	TNL	5859	4	4281	1203	137054	nucl	chr5	50777685-50783543
Ponkan5g0045220.1	NL	3092	2	2043	680	77225.8	nucl	chr5	51588664-51591755
Ponkan5g0045260.1	TNL	8518	4	3432	1143	129736	nucl	chr5	51639078-51647595
Ponkan5g0045470.1	TNL	4517	4	3879	1292	145616	plas	chr5	51910890-51915406
Ponkan5g0045560.1	TNL	4770	5	3446	927	105934	cyto	chr5	51981571-51986340
Ponkan5g0045680.1	TNL	4648	5	3391	1020	117111	nucl	chr5	52109176-52113823
Ponkan5g0045850.1	TNL	4751	5	3333	1020	116810	nucl	chr5	52379967-52384717
Ponkan5g0045990.1	TNL	3754	3	2490	829	95001.9	pero	chr5	52608462-52612215
Ponkan5g0046180.1	NL	4356	1	4230	1409	159801	nucl	chr5	52777458-52781813
Ponkan5g0046420.1	NL	5015	0	894	297	33232.9	chlo	chr5	53052861-53053754
Ponkan5g0046430.1	NL	3291	0	3291	1096	123679	cyto	chr5	53048740-53052030
Ponkan5g0046510.1	NL	40599	0	5433	1185	134232	nucl	chr5	53137781-53143298
Ponkan5g0046580.1	NL	4248	0	4248	1415	159145	nucl	chr5	53399758-53404005
Ponkan5g0046610.1	NL	10656	1	4782	1416	159199	nucl	chr5	53442664-53453319
Ponkan5g0046750.1	NL	4900	0	4900	1454	164216	nucl	chr5	53551055-53555954
Ponkan5g0046770.1	NL	3957	0	3957	1318	148540	nucl	chr5	53571353-53575309
Ponkan5g0046780.1	NL	5919	0	5125	1390	157651	nucl	chr5	53595117-53601035
Ponkan5g0046900.1	RNL	3528	4	2993	806	91353.6	E.R.	chr5	53683039-53686566
Ponkan6g0007640.1	NL	2469	0	2469	822	93350.6	nucl	chr6	5346180-5348648
Ponkan6g0015890.1	NL	9818	4	6328	1738	197217	plas	chr6	11939047-11948864
Ponkan6g0017760.1	NL	7897	6	5480	1728	198337	nucl	chr6	14330645-14338541
Ponkan6g0021970.1	NL	2307	0	2307	768	87178.8	cyto	chr6	22527840-22530146
Ponkan6g0022350.1	TNL	5644	1	5556	1587	175486	chlo	chr6	23096652-23102295
Ponkan6g0022370.1	NL	2964	0	2964	987	112656	cyto	chr6	23103148-23106111
Ponkan6g0023680.1	NL	7179	1	6288	999	114413	chlo	chr6	25490795-25497973
Ponkan6g0023700.1	NL	19046	3	4242	1413	160593	plas	chr6	25545371-25550191
Ponkan6g0024360.1	NL	4497	0	4497	1498	169139	nucl	chr6	26629248-26633744
Ponkan6g0024370.1	NL	4473	0	4473	1490	168006	nucl	chr6	26642577-26647049
Ponkan7g0012460.1	CNL	2760	0	2760	919	106055	nucl	chr7	17204708-17207467
Ponkan7g0016460.1	NL	4476	2	4169	1199	136251	nucl	chr7	22632353-22636828
Ponkan7g0017330.1	NL	3238	0	3238	903	102807	chlo /cyto	chr7	23539573-23542810
Ponkan7g0017350.1	NL	2715	0	2715	904	102804	cyto	chr7	23553242-23555956
Ponkan7g0024810.1	TNL	6162	4	4164	1387	156583	nucl	chr7	29242124-29248249
Ponkan7g0027370.1	NL	4731	0	4648	1287	145548	cyto	chr7	30860847-30865577
Ponkan8g0000020.1	NL	2547	0	2547	848	97736.9	nucl	chr8	27916-30462
Ponkan8g0000070.1	NL	2661	0	2661	886	101862	nucl	chr8	116252-118912
Ponkan8g0004760.1	NL	2748	0	2748	915	104117	cyto	chr8	3444518-3447265
Ponkan8g0010230.1	NL	2544	0	2544	847	97527.7	nucl	chr8	9644367-9646910
Ponkan8g0010270.1	NL	1974	0	1974	657	75847.6	cyto	chr8	9699062-9701035
Ponkan8g0010330.1	NL	2547	0	2547	848	97901.2	nucl	chr8	9746503-9749049
Ponkan8g0010470.1	NL	2547	0	2547	848	97912.2	nucl	chr8	9958300-9960846
Ponkan8g0010520.1	NL	2547	1	2457	818	94541.2	nucl	chr8	10077123-10079669
Ponkan8g0012430.1	NL	5326	4	3707	1073	122257	nucl	chr8	13616895-13622220
Ponkan8g0016560.1	NL	5316	4	4167	1388	158110	cyto	chr8	23356608-23361923
Ponkan8g0016600.1	NL	6637	4	4892	1360	155263	nucl	chr8	23401610-23408246
Ponkan8g0016670.1	CNL	3109	1	2917	802	92246.6	nucl	chr8	23503491-23506578
Ponkan8g0016810.1	NL	4281	1	3707	1195	136372	chlo	chr8	23664064-23668344
Ponkan8g0016840.1	NL	4058	1	3591	1196	135625	nucl	chr8	23738697-23742754
Ponkan8g0016860.1	NL	4170	1	3588	1195	135284	chlo	chr8	23817871-23822040
Ponkan8g0017260.1	NL	4158	1	3582	1193	135970	chlo	chr8	24520815-24524972
Ponkan8g0017270.1	NL	5284	2	4504	1291	147117	nucl /cyto	chr8	24572478-24577761
Ponkan8g0017670.1	NL	4651	2	3642	1213	137720	nucl	chr8	25147316-25151966
Ponkan8g0017680.1	NL	4127	1	3597	1198	136203	nucl	chr8	25172898-25177024
Ponkan8g0017690.1	NL	4143	1	3603	1200	135640	cyto	chr8	25219632-25223765
Ponkan8g0017710.1	NL	4231	1	3696	1231	139052	nucl	chr8	25248541-25252771
Ponkan8g0017760.1	NL	4370	1	3804	1267	144245	cyto	chr8	25324176-25328545
Ponkan8g0017770.1	NL	4595	2	3831	1276	145029	cyto	chr8	25363118-25367712
Ponkan8g0017820.1	NL	6229	1	4336	1195	135152	nucl	chr8	25385783-25392011
Ponkan8g0017830.1	NL	4090	1	3585	1194	135461	nucl /cyto	chr8	25420122-25424211
Ponkan8g0020660.1	NL	5923	0	4403	895	103014	chlo	chr8	28618993-28624915
Ponkan8g0020830.1	NL	4728	0	3950	1144	129619	nucl	chr8	28829018-28833745
Ponkan9g0004820.1	NL	4284	0	4284	1427	160112	nucl	chr9	7305792-7310075
Ponkan9g0014430.1	NL	2604	0	2604	867	99123.8	cyto	chr9	15455381-15457984
Ponkan9g0023490.1	NL	2541	0	2541	846	96922	cyto	chr9	24428457-24430997
Ponkan9g0023530.1	NL	2622	0	2622	873	99747.2	nucl	chr9	24469779-24472400
Ponkan9g0023560.1	NL	2619	0	2619	872	98903.4	nucl	chr9	24498904-24501522
Ponkan9g0023590.1	NL	2604	0	2604	867	99382.1	nucl /cyto	chr9	24583153-24585756
Ponkan9g0023620.1	NL	2475	0	2475	824	94931.9	nucl	chr9	24609134-24611608
Ponkan9g0023650.1	NL	1926	0	1926	641	73548.9	cyto	chr9	24625428-24627353
Ponkan9g0023710.1	NL	2604	0	2604	867	99294.1	nucl	chr9	24697098-24699701
Ponkan9g0023820.1	NL	6624	0	4988	970	111887	nucl	chr9	24914207-24920830
Ponkan9g0025280.1	TNL	6144	4	3994	1251	141547	nucl	chr9	27158795-27164938
Ponkan9g0025490.1	TNL	7087	4	4337	1250	141469	nucl	chr9	27492382-27499468

## Sheet: TableS2
ID	Subfamily	Gene length	No. of Intron	cDNA length	Length of protein (aa)	MW(Da)	Subcellular localization prediction	Chromosome	Position
Ciclev10000029m	NL	4768	0	4768	1458	164740	nucl	scaffold_5	20095173-20099940
Ciclev10000055m	NL	6715	3	3729	1242	140922	nucl	scaffold_5	32339883-32346597
Ciclev10000066m	NL	4548	2	4062	1205	136253	cyto	scaffold_5	5285909-5290456
Ciclev10000073m	NL	3655	0	3655	1167	132226	nucl	scaffold_5	35118181-35121835
Ciclev10000111m	NL	7249	1	5235	1075	121406	cyto	scaffold_5	5274796-5282044
Ciclev10000123m	NL	3653	1	3114	1037	119781	pero	scaffold_5	23452528-23456180
Ciclev10000136m	NL	5746	5	3024	1007	115685	chlo	scaffold_5	23271913-23277658
Ciclev10000151m	NL	3654	3	2973	990	112497	cyto	scaffold_5	23309250-23312903
Ciclev10000179m	NL	2912	0	2912	951	107574	nucl	scaffold_5	31632152-31635063
Ciclev10000198m	NL	3155	2	3055	927	105478	vacu/ E.R.	scaffold_5	23637162-23640316
Ciclev10000221m	NL	2931	2	2706	901	103001	nucl/ cyto	scaffold_5	23561671-23564601
Ciclev10000223m	NL	2692	0	2692	894	101118	nucl	scaffold_5	15929731-15932422
Ciclev10000228m	NL	3691	4	2670	889	101053	nucl	scaffold_5	22922232-22925922
Ciclev10000275m	NL	3718	1	2657	832	95136.8	plas	scaffold_5	30209768-30213485
Ciclev10000277m	NL	4051	1	2824	830	93706.3	nucl	scaffold_5	31469287-31473337
Ciclev10000281m	RNL	3578	4	3137	829	94107.6	nucl	scaffold_5	40494582-40498159
Ciclev10000315m	NL	2412	0	2412	803	91579.7	chlo	scaffold_5	30111179-30113590
Ciclev10000323m	NL	2397	0	2397	798	90513.2	cyto	scaffold_5	30043538-30045934
Ciclev10000327m	NL	2714	0	2714	796	90347.9	chlo	scaffold_5	29917520-29920233
Ciclev10000329m	NL	2546	0	2546	795	89740.4	cyto	scaffold_5	30096450-30098995
Ciclev10000331m	NL	2761	1	2713	794	90111.1	chlo	scaffold_5	30006503-30009263
Ciclev10000338m	NL	2688	2	2367	788	89478.2	nucl	scaffold_5	24930731-24933418
Ciclev10003121m	NL	1944	0	1944	647	73386.4	nucl	scaffold_5	25216208-25218151
Ciclev10003128m	NL	4725	5	2541	846	95225.6	plas	scaffold_5	32333984-32338708
Ciclev10003132m	NL	2400	0	2400	799	90554.1	cyto	scaffold_5	29878518-29880917
Ciclev10003135m	NL	4048	4	2403	800	90434.7	cyto	scaffold_5	25707437-25711484
Ciclev10003154m	NL	1845	0	1845	614	69303.2	cyto	scaffold_5	30272101-30273945
Ciclev10003159m	NL	3855	1	2487	829	93845.8	chlo	scaffold_5	30507660-30511514
Ciclev10003164m	NL	6602	5	2943	980	111375	chlo	scaffold_5	23135254-23141855
Ciclev10003176m	NL	4559	1	2862	953	107498	nucl	scaffold_5	31798470-31803028
Ciclev10003179m	NL	2214	2	1992	663	74670.4	cyto	scaffold_5	30361445-30363658
Ciclev10003188m	NL	2976	1	2865	954	108330	E.R.	scaffold_5	32643455-32646430
Ciclev10003283m	NL	3514	2	2724	907	104047	chlo	scaffold_5	23091636-23095149
Ciclev10003293m	NL	2382	3	2124	708	80041.2	cyto_nucl	scaffold_5	7237870-7240251
Ciclev10003410m	NL	2385	0	2385	794	89666.5	cyto	scaffold_5	30470119-30472503
Ciclev10003411m	NL	2403	0	2403	800	91262.7	pero	scaffold_5	30398719-30401121
Ciclev10003413m	NL	2316	0	2316	772	88544.2	nucl	scaffold_5	30430153-30432468
Ciclev10003414m	NL	3577	2	2448	815	92855.2	plas	scaffold_5	30344950-30348526
Ciclev10003416m	NL	2685	0	2685	894	101256	nucl	scaffold_5	25587442-25590126
Ciclev10003453m	NL	2801	1	2691	896	101747	nucl	scaffold_5	30445360-30448160
Ciclev10003477m	NL	2391	0	2391	796	90474	pero	scaffold_5	30064195-30066585
Ciclev10003496m	NL	2334	0	2334	777	87921.7	nucl	scaffold_5	2505354-2507687
Ciclev10003505m	NL	3007	3	2850	949	108813	chlo	scaffold_5	22888627-22891633
Ciclev10003522m	NL	3075	2	2787	928	104624	nucl	scaffold_5	31544511-31547585
Ciclev10003533m	NL	3139	1	2790	929	106676	chlo	scaffold_5	23602338-23605476
Ciclev10003541m	NL	3546	2	2223	741	83910.2	nucl	scaffold_5	30235958-30239503
Ciclev10003569m	NL	4938	1	3054	1018	117089	chlo	scaffold_5	23408401-23413338
Ciclev10003651m	NL	1757	1	1692	564	63852.8	cyto	scaffold_5	32426105-32427861
Ciclev10003660m	NL	3369	2	3150	1049	118898	cyto	scaffold_5	5849698-5853066
Ciclev10003685m	NL	3141	1	2784	927	104494	nucl	scaffold_5	31618789-31621929
Ciclev10003696m	NL	2346	0	2346	781	88630.4	E.R.	scaffold_5	30313878-30316223
Ciclev10003733m	NL	1661	1	1596	532	60379.1	cyto	scaffold_5	32446141-32447801
Ciclev10003759m	NL	2687	1	2658	885	100533	nucl	scaffold_5	25129004-25131690
Ciclev10003762m	NL	2694	0	2694	897	101558	nucl	scaffold_5	25499302-25501995
Ciclev10003831m	NL	1116	0	1116	371	41618.2	E.R.	scaffold_5	31641488-31642603
Ciclev10003865m	NL	2967	0	2967	988	111650	plas	scaffold_5	32417135-32420101
Ciclev10003894m	NL	4050	1	2925	974	110682	E.R.	scaffold_5	32404312-32408361
Ciclev10003899m	NL	2685	0	2685	894	100924	nucl	scaffold_5	25074839-25077523
Ciclev10003918m	NL	2709	2	2205	734	83429.9	plas/ E.R.	scaffold_5	30493891-30496599
Ciclev10004003m	NL	2894	2	2745	914	103985	cyto	scaffold_5	23502371-23505264
Ciclev10004022m	NL	2679	0	2679	892	100231	chlo/ nucl	scaffold_5	25421704-25424382
Ciclev10004038m	NL	3415	3	3108	1035	117257	plas	scaffold_5	23190129-23193543
Ciclev10004042m	NL	2952	0	2952	984	112701	nucl	scaffold_5	10558111-10561062
Ciclev10004049m	NL	2883	0	2883	961	110372	chlo	scaffold_5	23021417-23024299
Ciclev10004054m	NL	3814	2	3240	1079	123058	nucl	scaffold_5	25670068-25673881
Ciclev10004100m	NL	3230	3	3060	904	103283	cyto	scaffold_26	67193-70422
Ciclev10004101m	NL	4019	2	2976	991	113656	chlo	scaffold_26	20538-24556
Ciclev10004102m	NL	778	3	681	226	26043.8	chlo	scaffold_26	7740-8517
Ciclev10004174m	TNL	7464	4	4201	1250	141292	nucl	scaffold_9	21936964-21944427
Ciclev10004188m	NL	3441	0	3441	1146	129018	nucl	scaffold_9	7450001-7453441
Ciclev10004246m	TNL	5113	4	3230	986	112673	nucl	scaffold_9	12987480-12992592
Ciclev10004284m	NL	2622	0	2622	873	99875.4	nucl/ cyto	scaffold_9	24365405-24368026
Ciclev10004287m	NL	2604	0	2604	867	99186.9	cyto	scaffold_9	24425985-24428588
Ciclev10006443m	NL	2470	3	1824	607	69800.4	cyto	scaffold_9	24502856-24505325
Ciclev10006796m	NL	5803	1	4395	1464	164340	nucl	scaffold_9	7460241-7466043
Ciclev10006925m	NL	2604	1	2556	851	97285.8	cyto	scaffold_9	24554551-24557154
Ciclev10006930m	NL	2634	1	2499	832	95634.9	nucl	scaffold_9	24534363-24536996
Ciclev10007011m	TNL	4525	5	2358	785	89604.4	cyto	scaffold_9	8577406-8581930
Ciclev10007294m	NL	5329	1	4046	1088	124247	cyto	scaffold_1	21964189-21969517
Ciclev10007304m	NL	4241	1	4069	1074	122384	cyto	scaffold_1	21918726-21922966
Ciclev10007315m	NL	4093	5	3144	1047	119413	nucl	scaffold_1	19673467-19677559
Ciclev10007328m	NL	3644	0	3544	1024	116208	nucl	scaffold_1	16565240-16568883
Ciclev10007349m	NL	3633	0	3461	979	111346	nucl	scaffold_1	18361231-18364863
Ciclev10007376m	NL	3111	1	2955	946	106467	nucl	scaffold_1	20841652-20844762
Ciclev10007381m	CNL	3636	0	3350	939	106085	cyto	scaffold_1	24022021-24025656
Ciclev10007422m	NL	2598	0	2598	865	97245.6	cyto	scaffold_1	17778362-17780959
Ciclev10010187m	NL	2669	2	1788	595	68513.2	nucl	scaffold_1	19656357-19659025
Ciclev10010250m	NL	4224	1	3204	1068	120854	cyto	scaffold_1	24214005-24218228
Ciclev10010261m	NL	2371	2	2229	743	83716.1	nucl/ cyto	scaffold_1	23886166-23888536
Ciclev10010265m	NL	2979	1	2901	967	110252	nucl	scaffold_1	17632999-17635977
Ciclev10010335m	NL	2919	0	2919	972	110642	cyto	scaffold_1	18323301-18326219
Ciclev10010451m	CNL	2608	2	2487	829	94243.9	cyto	scaffold_1	24005275-24007882
Ciclev10010550m	CNL	2920	2	2187	729	82063.5	cyto	scaffold_1	23975462-23978381
Ciclev10010635m	CNL	3347	1	2565	855	96739.5	cyto	scaffold_1	23994368-23997714
Ciclev10010679m	CNL	2847	0	2847	948	107723	cyto	scaffold_1	23896678-23899524
Ciclev10010715m	NL	3759	6	1584	527	59631.8	cyto	scaffold_1	23871909-23875667
Ciclev10010728m	NL	2430	2	2355	784	89232.2	cyto	scaffold_1	8090396-8092825
Ciclev10010746m	CNL	2001	1	1938	646	73017.1	cyto	scaffold_1	23902990-23904990
Ciclev10010866m	NL	1941	0	1941	647	74622.4	nucl	scaffold_32	27842-29782
Ciclev10010949m	NL	3624	3	3306	1101	125839	chlo/ nucl	scaffold_6	1148651-1152274
Ciclev10011043m	NL	2649	0	2649	882	101036	chlo	scaffold_6	11984780-11987428
Ciclev10013355m	NL	4849	2	3138	1046	119154	chlo	scaffold_6	1186851-1191699
Ciclev10013431m	NL	4314	0	4314	1438	162758	nucl	scaffold_6	20535344-20539657
Ciclev10013518m	NL	2322	0	2322	774	88511.5	plas	scaffold_6	14438075-14440396
Ciclev10013727m	NL	2784	0	2784	928	106037	chlo	scaffold_6	1134444-1137227
Ciclev10013960m	TNL	3763	4	2814	937	107762	nucl	scaffold_108	21982-25744
Ciclev10013966m	NL	2060	1	2022	674	76647.4	cyto	scaffold_1105	2599-4658
Ciclev10013992m	NL	3025	3	2361	786	89774.2	cyto	scaffold_13	753-3777
Ciclev10013993m	NL	3497	2	3114	1037	118387	nucl	scaffold_13	68159-71655
Ciclev10013995m	NL	3697	1	2913	970	110574	cyto	scaffold_13	158979-162675
Ciclev10014074m	TNL	6300	7	3603	1200	136102	chlo	scaffold_2	7409934-7416233
Ciclev10014088m	NL	4222	1	3579	1150	128982	nucl	scaffold_2	25323393-25327614
Ciclev10014197m	NL	2982	1	2901	900	104009	nucl	scaffold_2	7048187-7051168
Ciclev10014203m	CNL	2694	0	2694	897	102255	nucl	scaffold_2	7062660-7065353
Ciclev10014222m	CNL	2810	0	2810	880	101976	nucl	scaffold_2	7085227-7088036
Ciclev10014223m	CNL	2822	2	2642	879	99983.7	nucl	scaffold_2	6851265-6854086
Ciclev10014275m	NL	2967	5	2487	828	94246.4	pero	scaffold_2	6743859-6746825
Ciclev10017513m	NL	2385	0	2385	794	90500.9	chlo	scaffold_2	7074386-7076770
Ciclev10017794m	CNL	2724	3	2553	850	98315.6	nucl	scaffold_2	7091006-7093729
Ciclev10017820m	NL	3390	1	3276	1092	122680	nucl	scaffold_2	25266841-25270230
Ciclev10018143m	NL	1673	2	1548	515	58742.8	cyto	scaffold_2	25291572-25293244
Ciclev10018190m	NL	3147	0	3147	1049	117967	nucl	scaffold_2	25283855-25287001
Ciclev10018418m	TNL	3580	3	2691	896	103144	chlo	scaffold_82	15052-18631
Ciclev10018458m	NL	7699	3	5765	1859	211418	nucl	scaffold_3	36676235-36683933
Ciclev10018492m	NL	6087	1	4807	1439	162589	nucl	scaffold_3	27236430-27242516
Ciclev10018499m	NL	4251	0	4251	1416	159064	nucl	scaffold_3	25361089-25365339
Ciclev10018504m	NL	4716	1	4590	1409	159691	nucl	scaffold_3	24779630-24784345
Ciclev10018507m	NL	4348	0	4348	1398	157379	chlo	scaffold_3	27267893-27272240
Ciclev10018509m	NL	5575	0	4575	1398	157626	chlo	scaffold_3	27365802-27371376
Ciclev10018510m	NL	5685	0	4891	1390	157695	nucl	scaffold_3	25558189-25563873
Ciclev10018520m	TNL	4689	3	3971	1316	150317	nucl	scaffold_3	28219326-28224014
Ciclev10018524m	TNL	5238	3	4092	1292	145945	nucl	scaffold_3	37944757-37949994
Ciclev10018526m	TNL	5772	4	4086	1283	146562	nucl	scaffold_3	28293142-28298913
Ciclev10018528m	TNL	6429	5	4291	1279	144970	nucl/ cyto	scaffold_3	27867691-27874119
Ciclev10018531m	NL	3834	0	3834	1274	143244	nucl	scaffold_3	25269003-25272836
Ciclev10018540m	NL	4215	1	3771	1256	141180	nucl	scaffold_3	25539228-25543442
Ciclev10018544m	TNL	4763	4	3785	1242	141699	nucl/ cyto	scaffold_3	28544726-28549488
Ciclev10018550m	TNL	4368	4	3696	1231	139494	nucl	scaffold_3	22111199-22115566
Ciclev10018552m	TNL	4720	4	3675	1224	137340	nucl	scaffold_3	22721217-22725936
Ciclev10018556m	NL	4140	0	3999	1209	137325	nucl	scaffold_3	38467972-38472111
Ciclev10018571m	TNL	5823	4	3540	1179	133719	nucl	scaffold_3	16834307-16840129
Ciclev10018572m	TNL	5525	4	3915	1173	132960	nucl	scaffold_3	21954383-21959907
Ciclev10018573m	TNL	4087	5	3507	1168	132033	nucl	scaffold_3	27857215-27861301
Ciclev10018578m	TNL	7273	5	3646	1158	131060	pero	scaffold_3	21276713-21283985
Ciclev10018586m	TNL	4519	5	3520	1147	130097	nucl/ cyto	scaffold_3	39215715-39220233
Ciclev10018594m	NL	4424	5	3396	1131	127398	chlo/ cyto	scaffold_3	25318178-25322601
Ciclev10018611m	TNL	6205	4	4938	1092	124756	nucl	scaffold_3	27976743-27982947
Ciclev10018612m	TNL	4504	5	3330	1088	124833	nucl	scaffold_3	21260284-21264787
Ciclev10018626m	NL	5748	3	3216	1071	122615	cyto	scaffold_3	36643515-36649262
Ciclev10018627m	TNL	4258	5	3216	1071	121816	chlo	scaffold_3	22582146-22586403
Ciclev10018644m	NL	3748	4	3135	1044	118661	plas	scaffold_3	20782317-20786064
Ciclev10018681m	NL	6518	5	3780	997	111751	golg	scaffold_3	8926864-8933381
Ciclev10018688m	NL	4066	1	2991	996	112598	nucl	scaffold_3	25100778-25104843
Ciclev10018689m	TNL	4332	5	2988	995	114146	nucl	scaffold_3	24546484-24550815
Ciclev10018699m	NL	3168	0	3168	984	112128	cyto	scaffold_3	36693141-36696308
Ciclev10018706m	NL	8030	2	3194	978	110990	nucl	scaffold_3	41026623-41034652
Ciclev10018708m	NL	2931	0	2931	976	111684	nucl	scaffold_3	35980223-35983153
Ciclev10018722m	TNL	6106	3	3794	965	109537	nucl	scaffold_3	21171043-21177148
Ciclev10018762m	NL	2742	0	2742	913	104366	cyto	scaffold_3	36685660-36688401
Ciclev10018772m	TNL	4485	6	2733	910	104772	nucl	scaffold_3	22476202-22480686
Ciclev10018835m	NL	4046	2	2541	846	94691.8	nucl	scaffold_3	28469294-28473339
Ciclev10018897m	RNL	2969	4	2433	806	91221.4	E.R.	scaffold_3	25633452-25636420
Ciclev10018957m	NL	3088	0	2953	773	87214.5	chlo	scaffold_3	36702872-36705959
Ciclev10023258m	TNL	4184	8	2760	919	105197	nucl	scaffold_3	22782284-22786467
Ciclev10023260m	NL	4359	3	4203	1401	158620	chlo/ nucl	scaffold_3	25495290-25499648
Ciclev10023333m	NL	2547	0	2547	848	97754.9	nucl	scaffold_3	35458839-35461385
Ciclev10023381m	NL	2232	5	1845	614	70126.2	cyto	scaffold_3	22840671-22842902
Ciclev10023391m	TNL	3630	4	2163	720	82102.3	pero	scaffold_3	22424735-22428364
Ciclev10023392m	NL	2547	0	2547	848	97870.1	nucl	scaffold_3	35383219-35385765
Ciclev10023418m	TNL	4758	6	3360	1120	126464	nucl	scaffold_3	23477658-23482415
Ciclev10023421m	TNL	4851	5	3735	1244	142209	nucl/ cyto	scaffold_3	22223359-22228209
Ciclev10023454m	TNL	3949	3	1545	514	58148.1	chlo/ chlo_mito	scaffold_3	39203449-39207397
Ciclev10023455m	NL	3661	9	2346	782	89089.7	nucl	scaffold_3	21898587-21902247
Ciclev10023502m	TNL	4332	5	2655	884	100668	nucl	scaffold_3	24200822-24205153
Ciclev10023505m	TNL	4546	5	3033	1011	114598	nucl	scaffold_3	22180065-22184610
Ciclev10023525m	NL	4330	3	3747	1249	140414	nucl	scaffold_3	25398286-25402615
Ciclev10023529m	TNL	3978	3	2778	926	105579	nucl	scaffold_3	28101749-28105726
Ciclev10023584m	TNL	3974	4	2553	851	97327.6	nucl	scaffold_3	24347493-24351466
Ciclev10023592m	TNL	5229	3	2568	856	97899	nucl	scaffold_3	23504814-23510042
Ciclev10023613m	NL	6306	0	6306	2101	237182	nucl	scaffold_3	27252187-27258492
Ciclev10023637m	TNL	6171	5	4050	1349	152884	plas	scaffold_3	22505971-22512141
Ciclev10023641m	TNL	4975	5	2958	985	111701	nucl	scaffold_3	22310471-22315445
Ciclev10023653m	TNL	3703	5	2943	980	111654	nucl	scaffold_3	22766944-22770646
Ciclev10023669m	NL	2418	0	2418	806	91131.3	nucl	scaffold_3	27210508-27212925
Ciclev10023686m	TNL	4518	5	3402	1133	128636	nucl	scaffold_3	21310134-21314651
Ciclev10023688m	NL	2670	0	2670	889	101956	nucl	scaffold_3	35525425-35528094
Ciclev10023733m	TNL	3571	3	2472	824	93862.5	nucl	scaffold_3	24717374-24720944
Ciclev10023827m	TNL	4444	5	2364	788	90065	nucl	scaffold_3	23793866-23798309
Ciclev10023885m	TNL	3507	6	1620	540	61969	nucl	scaffold_3	23867822-23871328
Ciclev10023891m	TNL	4433	5	3306	1102	124231	nucl	scaffold_3	20633597-20638029
Ciclev10023905m	NL	3459	5	2697	898	102309	nucl/ cyto	scaffold_3	22205300-22208758
Ciclev10023907m	NL	2301	1	1590	529	58931.3	cyto	scaffold_3	21397637-21399937
Ciclev10023911m	NL	2919	0	2919	972	108865	nucl	scaffold_3	36696834-36699752
Ciclev10023913m	TNL	3787	9	2673	890	101535	nucl/ cyto	scaffold_3	27962478-27966264
Ciclev10023938m	TNL	5682	7	3765	1254	141833	nucl	scaffold_3	22023776-22029457
Ciclev10023975m	TNL	3208	3	2778	926	105829	nucl	scaffold_3	28660772-28663979
Ciclev10023982m	TNL	3577	4	2850	950	108773	nucl	scaffold_3	28679206-28682782
Ciclev10023985m	TNL	4276	4	3549	1183	134923	chlo	scaffold_3	8143752-8148027
Ciclev10024038m	NL	1526	2	1389	462	52913.7	nucl/ cyto	scaffold_3	24993845-24995370
Ciclev10024080m	NL	3544	7	1839	612	70412.9	nucl	scaffold_3	35688658-35692201
Ciclev10024119m	NL	4104	0	4104	1367	153587	nucl	scaffold_3	25216526-25220629
Ciclev10024145m	NL	2582	2	2367	788	90952.4	golg	scaffold_3	35562719-35565300
Ciclev10024179m	TNL	3511	3	2817	939	107209	chlo	scaffold_3	21335443-21338953
Ciclev10024190m	NL	2508	5	1953	650	74336.3	nucl	scaffold_3	16871836-16874343
Ciclev10024212m	NL	4566	4	2697	898	102886	cyto	scaffold_3	23886298-23890863
Ciclev10024233m	TNL	4764	4	3663	1220	139229	nucl	scaffold_3	28600782-28605545
Ciclev10024285m	TNL	3927	2	2754	918	104384	nucl	scaffold_3	28151858-28155784
Ciclev10024297m	TNL	4213	3	3291	1097	123339	nucl	scaffold_3	21446526-21450738
Ciclev10024308m	TNL	5078	6	3405	1134	128748	nucl	scaffold_3	28516855-28521932
Ciclev10024379m	TNL	3840	5	3285	1094	124984	nucl	scaffold_3	23904702-23908541
Ciclev10024424m	TNL	4765	4	2577	859	98062.3	nucl	scaffold_3	23838888-23843652
Ciclev10024454m	NL	4232	1	4209	1402	159111	nucl	scaffold_3	27291189-27295420
Ciclev10024456m	TNL	3840	2	2808	936	105978	nucl	scaffold_3	28353793-28357632
Ciclev10024458m	NL	2277	0	2277	758	87653.6	nucl	scaffold_3	35612725-35615001
Ciclev10024478m	NL	3450	3	3264	1087	123127	nucl	scaffold_3	38412634-38416083
Ciclev10024480m	TNL	4539	4	3717	1238	140478	nucl	scaffold_3	28585538-28590076
Ciclev10024483m	TNL	4470	4	2235	745	84992.5	cyto	scaffold_3	24098294-24102763
Ciclev10024485m	TNL	3915	4	3066	1022	116314	cyto	scaffold_3	21982710-21986624
Ciclev10024488m	NL	1750	4	1179	392	43952.9	chlo	scaffold_3	11462648-11464397
Ciclev10024504m	TNL	4808	5	2691	897	102754	nucl	scaffold_3	27942475-27947282
Ciclev10024507m	NL	3466	3	3081	1026	117037	nucl/ cyto	scaffold_3	22241000-22244465
Ciclev10024511m	TNL	4506	3	3198	1066	120613	nucl	scaffold_3	22078844-22083349
Ciclev10024530m	NL	2142	0	2142	713	80706.2	nucl	scaffold_3	27320758-27322899
Ciclev10024534m	TNL	5189	4	3459	1152	130367	nucl	scaffold_3	16912692-16917880
Ciclev10024540m	TNL	3617	4	2352	784	89844.4	nucl	scaffold_3	24531216-24534832
Ciclev10024544m	TNL	4258	4	3441	1147	129031	chlo	scaffold_3	23764296-23768553
Ciclev10024551m	NL	4142	2	3870	1289	145803	nucl	scaffold_3	25026668-25030809
Ciclev10024552m	NL	3790	6	1530	510	58478.1	nucl	scaffold_3	28672572-28676361
Ciclev10024561m	TNL	4377	4	2742	914	103374	nucl	scaffold_3	28534792-28539168
Ciclev10024599m	TNL	3838	2	2808	936	106095	nucl	scaffold_3	28345311-28349148
Ciclev10024604m	TNL	3983	4	2355	785	89449.4	nucl	scaffold_3	24073755-24077737
Ciclev10024606m	TNL	5597	4	2847	949	108209	nucl	scaffold_3	28175641-28181237
Ciclev10024735m	TNL	5291	5	3738	1191	134526	cyto	scaffold_7	9132941-9138231
Ciclev10024742m	NL	3976	1	3756	1155	131728	cyto	scaffold_7	7538181-7542156
Ciclev10024773m	NL	3544	3	3337	1070	121331	nucl	scaffold_7	7403230-7406773
Ciclev10024814m	NL	3154	0	3154	940	106998	nucl/ cyto_nucl	scaffold_7	14385042-14388195
Ciclev10024817m	NL	2802	0	2802	933	105890	cyto	scaffold_7	13824421-13827222
Ciclev10024820m	NL	2793	0	2793	930	106483	nucl	scaffold_7	14328880-14331672
Ciclev10024821m	NL	4103	0	3700	929	105850	cyto/ cyto_nucl	scaffold_7	14353669-14357771
Ciclev10024831m	NL	2796	0	2796	910	104168	cyto	scaffold_7	12055972-12058767
Ciclev10024832m	NL	2940	1	2932	908	102803	chlo	scaffold_7	12265874-12268813
Ciclev10024833m	NL	3539	0	3051	906	102690	nucl/ cyto	scaffold_7	12101562-12105100
Ciclev10024834m	NL	3496	0	3010	906	102725	cyto	scaffold_7	11799703-11803198
Ciclev10024835m	NL	2872	0	2872	904	102755	cyto	scaffold_7	11982833-11985704
Ciclev10024836m	NL	2762	0	2762	904	103175	cyto	scaffold_7	11765175-11767936
Ciclev10024837m	NL	2709	0	2709	902	101788	nucl	scaffold_7	11890699-11893407
Ciclev10024838m	NL	2706	0	2706	901	102486	chlo/ cyto	scaffold_7	11871055-11873760
Ciclev10024842m	NL	8764	2	4037	897	102865	cyto	scaffold_7	12043690-12052453
Ciclev10024845m	NL	2694	0	2694	897	102674	nucl	scaffold_7	10996309-10999002
Ciclev10024846m	NL	3575	0	2722	896	103081	nucl	scaffold_7	10932124-10935698
Ciclev10024847m	NL	2970	0	2807	895	100938	cyto	scaffold_7	13370224-13373193
Ciclev10024848m	NL	3803	1	2921	894	101287	cyto	scaffold_7	12181227-12185029
Ciclev10024849m	NL	3107	0	3107	894	102144	nucl	scaffold_7	15410801-15413907
Ciclev10024850m	NL	3206	0	3206	893	101091	extr	scaffold_7	13349633-13352838
Ciclev10024852m	NL	2832	0	2832	892	101757	nucl	scaffold_7	15425969-15428800
Ciclev10024854m	NL	2870	0	2870	891	102084	nucl	scaffold_7	15405818-15408687
Ciclev10024855m	NL	2966	0	2966	890	101308	nucl	scaffold_7	10965345-10968310
Ciclev10024856m	NL	2738	0	2738	890	99930.1	cyto	scaffold_7	13230971-13233708
Ciclev10024857m	NL	2692	0	2692	890	101991	nucl	scaffold_7	15435207-15437898
Ciclev10024858m	NL	2840	0	2840	885	101290	nucl	scaffold_7	11027712-11030551
Ciclev10024859m	NL	3215	0	3043	885	99885.8	nucl	scaffold_7	9924267-9927481
Ciclev10024865m	NL	2913	1	2838	879	100822	nucl	scaffold_7	10515555-10518467
Ciclev10024868m	NL	2839	0	2839	873	100718	cyto	scaffold_7	10571130-10573968
Ciclev10024873m	NL	2664	2	2592	863	98301	nucl	scaffold_7	9866629-9869292
Ciclev10024882m	NL	3235	1	2813	854	98169.4	nucl	scaffold_7	9855688-9858922
Ciclev10024885m	CNL	3445	0	2800	849	97213.8	nucl	scaffold_7	1729022-1732466
Ciclev10024907m	RNL	3899	4	2888	814	92674.4	cyto	scaffold_7	2857978-2861876
Ciclev10024913m	NL	3136	2	2602	805	91755.1	chlo	scaffold_7	12022944-12026079
Ciclev10024971m	NL	2250	0	2250	749	84389.2	cyto	scaffold_7	11936295-11938544
Ciclev10025008m	NL	2415	1	2175	724	82765.2	chlo/ cyto	scaffold_7	11699073-11701487
Ciclev10025057m	NL	2948	1	2849	682	77834.1	nucl	scaffold_7	7357043-7359990
Ciclev10026939m	NL	2562	1	2433	810	91601.1	cyto	scaffold_7	12320805-12323366
Ciclev10026964m	NL	2679	0	2679	892	101087	cyto	scaffold_7	13302657-13305335
Ciclev10027047m	NL	2676	0	2676	891	100787	cyto	scaffold_7	13361299-13363974
Ciclev10027069m	NL	2667	0	2667	888	101375	nucl	scaffold_7	16359685-16362351
Ciclev10027112m	NL	2093	6	1365	455	52101.5	cyto	scaffold_7	13710151-13712243
Ciclev10027118m	NL	2769	0	2769	922	105325	extr	scaffold_7	10909751-10912519
Ciclev10027135m	NL	3878	1	3000	999	114851	chlo	scaffold_7	15811947-15815824
Ciclev10027150m	NL	1686	1	1599	533	61431.4	nucl	scaffold_7	16346584-16348269
Ciclev10027160m	NL	1370	3	1191	397	45721.5	nucl	scaffold_7	10919614-10920983
Ciclev10027169m	NL	2854	2	2478	825	94445.6	nucl	scaffold_7	10579319-10582172
Ciclev10027172m	NL	2706	2	2322	773	88100.8	cyto	scaffold_7	11729057-11731762
Ciclev10027179m	NL	2861	1	2685	895	101593	nucl	scaffold_7	7438224-7441084
Ciclev10027180m	NL	1374	0	1374	457	52356	cyto	scaffold_7	12131123-12132496
Ciclev10027198m	NL	2646	0	2646	882	100014	nucl	scaffold_7	10532978-10535623
Ciclev10027214m	NL	3391	1	2619	872	98590.8	chlo	scaffold_7	12269301-12272691
Ciclev10027225m	NL	2694	0	2694	897	102052	extr/ E.R.	scaffold_7	13277607-13280300
Ciclev10027254m	NL	2721	0	2721	906	102704	cyto	scaffold_7	12250754-12253474
Ciclev10027261m	NL	2715	0	2715	904	102680	cyto	scaffold_7	12240576-12243290
Ciclev10027272m	NL	2388	0	2388	795	91063.1	nucl	scaffold_7	10640356-10642743
Ciclev10027288m	NL	2635	2	2388	795	90518.8	cyto	scaffold_7	10681056-10683690
Ciclev10027298m	NL	2082	0	2082	694	79435.2	cyto	scaffold_7	12216952-12219033
Ciclev10027328m	NL	2694	0	2694	897	101552	nucl	scaffold_7	18275664-18278357
Ciclev10027347m	NL	2690	1	2646	881	99711	extr	scaffold_7	13387183-13389872
Ciclev10027362m	NL	3153	2	1899	633	71574.2	cyto	scaffold_7	11902413-11905565
Ciclev10027428m	NL	2565	0	2565	855	97462.5	cyto	scaffold_7	11604464-11607028
Ciclev10027440m	NL	2749	3	2574	857	97944.2	cyto	scaffold_7	14341422-14344170
Ciclev10027445m	NL	2417	6	2067	688	78478.8	cyto	scaffold_7	11582679-11585095
Ciclev10027452m	NL	2588	4	2406	802	91248.1	nucl	scaffold_7	10915464-10918051
Ciclev10027464m	NL	3635	3	1635	545	62728.9	cyto	scaffold_7	16325375-16329009
Ciclev10027511m	NL	2642	1	2592	864	97814.3	cyto	scaffold_7	11958041-11960682
Ciclev10027513m	NL	4649	1	2667	888	100778	nucl/ cyto	scaffold_7	11721273-11725921
Ciclev10027517m	NL	2898	2	2607	868	98452.3	chlo/ extr	scaffold_7	12207913-12210810
Ciclev10027525m	NL	2630	3	1713	570	64312.9	nucl	scaffold_7	9870570-9873199
Ciclev10027535m	NL	2505	0	2505	834	94376.1	chlo/ nucl	scaffold_7	10507047-10509551
Ciclev10027577m	NL	2869	2	2562	853	96384.2	chlo	scaffold_7	12274690-12277558
Ciclev10027582m	NL	2406	0	2406	802	90684.2	cyto	scaffold_7	12145182-12147587
Ciclev10027589m	NL	3051	2	2535	844	96040.7	cyto	scaffold_7	10560895-10563945
Ciclev10027590m	NL	2565	1	2508	836	94838.2	nucl	scaffold_7	10976436-10979000
Ciclev10027593m	NL	2712	1	2559	852	97055.5	chlo	scaffold_7	12071044-12073755
Ciclev10027594m	NL	2736	0	2736	911	103748	extr	scaffold_7	12285086-12287821
Ciclev10027596m	NL	2646	0	2646	881	101000	chlo/ cyto	scaffold_7	10756096-10758741
Ciclev10027601m	NL	2781	0	2781	926	105784	cyto_nucl	scaffold_7	14425059-14427839
Ciclev10027643m	TNL	3415	4	1794	598	68507.5	nucl	scaffold_1787	66-3480
Ciclev10027705m	NL	4779	1	4001	1144	129589	nucl	scaffold_8	3834832-3839610
Ciclev10027782m	NL	3722	0	3234	895	103079	chlo	scaffold_8	3927786-3931507
Ciclev10027800m	CNL	2580	0	2580	859	98953.3	nucl/ cyto	scaffold_8	7966630-7969209
Ciclev10030333m	NL	2748	0	2748	915	104175	cyto	scaffold_8	21944343-21947090
Ciclev10030465m	TNL	5200	5	4101	1366	155266	plas	scaffold_56	26604-31803
Ciclev10030529m	NL	3864	0	3864	1287	145548	cyto	scaffold_4	24897937-24901800
Ciclev10030540m	NL	4412	1	4201	1208	137266	nucl	scaffold_4	17121878-17126289
Ciclev10030550m	TNL	4892	4	3528	1175	132887	nucl	scaffold_4	23294043-23298934
Ciclev10030657m	NL	2718	0	2718	905	102958	cyto	scaffold_4	17996648-17999365
Ciclev10030667m	NL	3056	0	3056	890	101403	chlo/ cyto	scaffold_4	17983541-17986596
Ciclev10033539m	NL	2298	0	2298	766	87389.6	cyto	scaffold_4	15907622-15909919
Ciclev10033566m	NL	2607	0	2607	868	98517.3	chlo/ cyto	scaffold_4	17970261-17972867
