# Supplementary material for: Genome-Wide Characterization of Citrus NBS-LRR Genes and Integrative Analysis of a Candidate Gene Associated with Alternaria Brown Spot-Related QTL
Source: Plants (Basel). 2026 Apr 13;15(8):1191. doi: 10.3390/plants15081191 (PMC13119830; doi:10.3390/plants15081191)
Supplement: Supplementary file 1 [file plants-15-01191-s001.zip › Table S3.xlsx]

## Sheet: Sheet1
>PgLRR2-Ponkan5g0046780-gene
GGAATATTCCTCCTCGAGGAGAGCTGTGTGCAAATCAATCCAATAATGTTTACTTCTTCTGACGACTCGATTCCGGTGCGCTATCAAAACCATGGCCGTAGGGGAGCTCTTACTCGCTGCGTTCTTTCAGGTGTTATTTGACAGATTGGCAAATGGTGAGCTGCTCAACTTTGCAACCCAACAAGGTGTTCAATCAAAGCTCAAAAAATGGGACAAAAATTTGAAGATGATTCAGGCTGTGCTCAGCGACGCAGAGGAGAAGCAACTGACTGACGAGGCTGTGAAAGTTTGGCTGGAAGATCTCCGAGACTTGGCTTATGATGCAGAGGACATGCTGGATGAGTTCGCCACAGAAGCTTTGAAGCGCAAGTTGGTGGCAGAGGATCCTGATCATCAGAG…
>PgLRR2-Ponkan5g0046780.1-CDS
ATGGCCGTAGGGGAGCTCTTACTCGCTGCGTTCTTTCAGGTGTTATTTGACAGATTGGCAAATGGTGAGCTGCTCAACTTTGCAACCCAACAAGGTGTTCAATCAAAGCTCAAAAAATGGGACAAAAATTTGAAGATGATTCAGGCTGTGCTCAGCGACGCAGAGGAGAAGCAACTGACTGACGAGGCTGTGAAAGTTTGGCTGGAAGATCTCCGAGACTTGGCTTATGATGCAGAGGACATGCTGGATGAGTTCGCCACAGAAGCTTTGAAGCGCAAGTTGGTGGCAGAGGATCCTGATCATCAGAGCCTCATCATCCCTGCTGCTTATTTCACATGTTTAAACCCCAGCAGTGTTGAGTTCAATTTCAGTATCCGGTCCAAAATTAAACATATCACC…
>PgLRR2-Ponkan5g0046780.1-protein
MAVGELLLAAFFQVLFDRLANGELLNFATQQGVQSKLKKWDKNLKMIQAVLSDAEEKQLTDEAVKVWLEDLRDLAYDAEDMLDEFATEALKRKLVAEDPDHQSLIIPAAYFTCLNPSSVEFNFSIRSKIKHITSRLEELCKQRTELGLQLTPAGPSSTSAAHRRPPSSSVPTERAIYGRDEDKAKILEMVLSAEPSVAHFRVIPIVGMAGVGKTTLAREVYNDRTVQDFKFDLKAWVCVSDNFNVLSISRAILESITSAPCDLKALNEVQVELKKAVDGKKILLVLDDVWNEDYSSWEDLKAPFLVAAPNSKIILTTRHSHVASTMGPIAHYNLKRLSDEDCWSVFMKHAFEGRDVDGHQISELYRKKIDGKCGGLPLVAKTLGGLLRSKRDEEWGDVL…
>CcLRR2-Ciclev10018540m-gene
ATGGCAGAGCTCTTATTTTCTGCTTTCCTTGATGTGCTGTTTGACAGATTGGCTTCTCGT GATTTGTTCAACTTTGTCCGTCAAATTCAAGGCGGAGTATCTTCAGAGCTCAAGAACTGG GAAAGAAAGTTGAAGATGATTCAGGCCGTGCTGAGCGACGCAGAGGAAAAGCAGCTGACG GATGAGTCTGTGAAGATGTGGCTGGACGATCTCCAAGACTTGGCTTATGATGCCGAGGAC ATTCTTGATGAGTTTGCTACTCAAGCTTTGGAGCGGAAGTTGATGGTGGAAGATCCCGAT CAGCCTGGTTCTAGCACTGATAGTAAAGTTCGGAAAATGGTCCCTGCAGCTTGTTTCAGT TGTTTCATGCCAATTAGCACTATTAAGTTCAAC…
>CcLRR2-Ciclev10018540m.1-CDS
ATGGCAGAGCTCTTATTTTCTGCTTTCCTTGATGTGCTGTTTGACAGATTGGCTTCTCGTGATTTGTTCAACTTTGTCCG TCAAATTCAAGGCGGAGTATCTTCAGAGCTCAAGAACTGGGAAAGAAAGTTGAAGATGATTCAGGCCGTGCTGAGCGACG CAGAGGAAAAGCAGCTGACGGATGAGTCTGTGAAGATGTGGCTGGACGATCTCCAAGACTTGGCTTATGATGCCGAGGAC ATTCTTGATGAGTTTGCTACTCAAGCTTTGGAGCGGAAGTTGATGGTGGAAGATCCCGATCAGCCTGGTTCTAGCACTGA TAGTAAAGTTCGGAAAATGGTCCCTGCAGCTTGTTTCAGTTGTTTCATGCCAATTAGCACTATTAAGTTCAACTC…
>CcLRR2-Ciclev10018540m.1-protein
MAELLFSAFLDVLFDRLASRDLFNFVRQIQGGVSSELKNWERKLKMIQAVLSDAEEKQLTDESVKMWLDDLQDLAYDAEDILDEFATQALERKLMVEDPDQPGSSTDSKVRKMVPAACFSCFMPISTIKFNSSMRTKIKDITSRMEDLCKQRIELGLQLTPGAGGTSSATAAQRRPHSSSVQTERAVYGRDDDKAKILAMVLSDEPSVANFRVIPIVGMAGVGKTTLAREVYNDRAVEVFKFDIKAWVCLSDNFDVLGISRALLESITCRPCELKALNDVQIELKKAVNGKKFLLVLDDVWNENYDSWATLKAPFIAGAPNSKIIVTTRNSHVASTMGPIQHYNLKALSNEDCWSVFIMHAFDDRDINAHQISELFRNKVVEKCGGLPLAAAILGGLLR…
